# Supplementary material for: AMPK Activator O304 Protects Against Kidney Aging Through Promoting Energy Metabolism and Autophagy
Source: Front Pharmacol. 2022 Mar 2;13:836496. doi: 10.3389/fphar.2022.836496 (PMC8924548; doi:10.3389/fphar.2022.836496)
Supplement: Supplementary file 1 [file DataSheet1.xlsx]

## Sheet: FIG1
FIG1 C	p-AMPK							FIG1 D	AMPK
		Individual biological quantifications(Fold change)								Individual biological quantifications(Fold change)
	GROUP	n1	n2	n3	n4	n5			GROUP	n1	n2	n3	n4	n5
	2 mo	1.18035	1.06481	0.801055	0.912826	1.04096			2 mo	1.26151	0.970782	0.901291	1.02487	0.841553
	24 mo	0.557767	0.183271	0.410456	0.17707	0.147856			24 mo	0.467005	0.319268	0.194186	0.335404	0.264698
FIG1 G	CPT1A							FIG1 H	ACOX1
		Individual biological quantifications(Fold change)								Individual biological quantifications(Fold change)
	GROUP	n1	n2	n3	n4	n5			GROUP	n1	n2	n3	n4	n5
	2 mo	0.871193	0.840894	1.18742	1.19523	0.905266			2 mo	0.829152	1.19263	0.979007	1.0293	0.969916
	24 mo	0.684985	0.669248	0.523707	0.572181	0.619517			24 mo	0.230361	0.250015	0.424544	0.808393	0.629168

## Sheet: FIG2
	FIG2 B	p-mTOR							FIG2 C	mTOR
			Individual biological quantifications(Fold change)								Individual biological quantifications(Fold change)
		GROUP	n1	n2	n3	n4	n5			GROUP	n1	n2	n3	n4	n5
		2 mo	0.544222	0.669001	1.34261	0.802831	1.64134			2 mo	0.749904	0.472287	0.968559	1.05047	1.75878
		24 mo	1.35212	2.14761	2.25533	1.55555	1.20015			24 mo	2.39552	1.61057	2.01793	1.8214	1.77553
	FIG2 D	P62							FIG2 E	LC3II/LC3I
			Individual biological quantifications(Fold change)								Individual biological quantifications(Fold change)
		GROUP	n1	n2	n3	n4	n5			GROUP	n1	n2	n3	n4	n5
		2 mo	0.539969	0.771163	1.09779	0.69892	1.89216			2 mo	0.583775	0.70557	1.26559	1.30847	1.1366
		24 mo	4.2336	3.58418	2.32154	2.23195	3.35678			24 mo	0.694796	0.173512	0.160397	0.345721	0.816072

## Sheet: FIG3
	FIG 3D	p-AMPK							FIG 3E	AMPK
			Individual biological quantifications(Fold change)								Individual biological quantifications(Fold change)
		GROUP	n1	n2	n3	n4	n5			GROUP	n1	n2	n3	n4	n5
		18 mo	0.883263	1.06179	0.996992	1.02383	1.03413			18 mo	0.943286	1.01268	1.09434	1.07674	0.872959
		21 mo	0.753366	0.668766	0.549847	0.53579	0.515295			21 mo	0.662603	0.500661	0.2816	0.51315	0.628385
		21 mo/O304	0.876251	0.857202	0.935039	0.973982	0.926853			21 mo/O304	0.943379	1.00667	0.815369	1.02293	0.968244
	FIG 3G	active β-catenin							FIG 3H	P16
			Individual biological quantifications(Fold change)								Individual biological quantifications(Fold change)
		GROUP	n1	n2	n3	n4	n5			GROUP	n1	n2	n3	n4	n5
		18 mo	0.837552	0.665794	1.95578	0.437739	1.10313			18 mo	1.01071	1.1118	1.42965	0.781022	0.666811
		21 mo	2.56074	2.9415	2.71097	2.90623	2.57711			21 mo	2.30486	2.41169	2.23272	2.06151	2.28428
		21 mo/O304	1.85114	1.16729	1.03422	0.874179	1.45617			21 mo/O304	1.24584	1.38406	1.39007	0.909278	0.790123
	FIG 3I	P19							FIG 3J	α-SMA
			Individual biological quantifications(Fold change)								Individual biological quantifications(Fold change)
		GROUP	n1	n2	n3	n4	n5			GROUP	n1	n2	n3	n4	n5
		18 mo	0.897717	0.748492	1.54031	0.906345	0.907136			18 mo	0.954603	1.3367	0.809129	1.10245	0.797118
		21 mo	1.81742	1.84711	1.60061	1.57081	2.07531			21 mo	2.47353	2.30501	3.09377	2.18584	3.53579
		21 mo/O304	0.969652	1.01267	0.729051	0.815415	0.76186			21 mo/O304	1.73739	1.53818	1.44187	1.22333	0.502104
	FIG 3K	fibronectin
			Individual biological quantifications(Fold change)
		GROUP	n1	n2	n3	n4	n5
		18 mo	0.768248	0.908838	1.11082	1.21613	0.995958
		21 mo	1.68833	2.40105	2.22424	2.74253	2.74049
		21 mo/O304	0.26418	0.435283	0.0963847	0.447819	0.236429

## Sheet: FIG5
	FIG 5B	CPT1A							FIG 5C	ACOX1
			Individual biological quantifications(Fold change)								Individual biological quantifications(Fold change)
		GROUP	n1	n2	n3	n4	n5			GROUP	n1	n2	n3	n4	n5
		18 mo	1.06223	0.866592	0.881777	1.08779	1.10161			18 mo	1.48981	0.767902	0.661602	1.01186	1.06883
		21 mo	0.534185	0.731873	0.676163	0.762413	0.653957			21 mo	0.177073	0.471403	0.289699	0.457391	0.569149
		21 mo/O304	1.25839	1.2446	0.855528	1.32361	1.24476			21 mo/O304	0.87683	0.912455	0.598877	1.16772	1.47419
	FIG 5E	PPAα mRNA							FIG 5F	CTP1A mRNA
			Individual biological quantifications(Fold change)								Individual biological quantifications(Fold change)
		GROUP	n1	n2	n3	n4	n5			GROUP	n1	n2	n3	n4	n5
		18 mo	0.970725	0.994312	1.08773	1.00169	0.945539			18 mo	1.11731	0.965265	0.946759	0.898586	1.07208
		21 mo	0.65371	0.809825	0.458861	0.80487	0.16549			21 mo	0.639897	0.91405	0.401072	0.642529	0.179321
		21 mo/O304	1.49391	1.01512	1.64794	1.76043	1.95444			21 mo/O304	0.779621	0.768293	1.13339	1.11536	1.10986
	FIG 5G	CPT2 mRNA							FIG 5H	ACOX1 mRNA
			Individual biological quantifications(Fold change)								Individual biological quantifications(Fold change)
		GROUP	n1	n2	n3	n4	n5			GROUP	n1	n2	n3	n4	n5
		18 mo	0.895739	1.11088	1.02652	0.908739	1.05813			18 mo	0.780324	0.902864	0.945907	0.931462	1.43944
		21 mo	0.521888	0.784946	0.354685	0.574319	0.102608			21 mo	0.530576	0.8696	0.295489	0.483545	0.111992
		21 mo/O304	0.971436	0.672738	1.02964	1.18099	0.911339			21 mo/O304	0.931685	0.834346	1.2722	1.33451	0.899576

## Sheet: FIG6
	FIG 6C	p-mTOR							FIG 6D	mTOR
			Individual biological quantifications(Fold change)								Individual biological quantifications(Fold change)
		GROUP	n1	n2	n3	n4	n5			GROUP	n1	n2	n3	n4	n5
		18 mo	1.22335	0.873106	1.01002	0.995713	0.897804			18 mo	1.11902	0.701927	1.94714	0.536492	0.695415
		21 mo	1.85407	2.23104	2.38679	2.49057	2.54095			21 mo	2.78037	3.28728	2.78625	3.27285	3.3839
		21 mo/O304	1.13271	1.25627	0.892405	0.796933	0.755066			21 mo/O304	1.52932	0.945359	1.28087	1.04491	0.564588
	FIG 6E	P62							FIG 6F	LC3II/LC3I
			Individual biological quantifications(Fold change)								Individual biological quantifications(Fold change)
		GROUP	n1	n2	n3	n4	n5			GROUP	n1	n2	n3	n4	n5
		18 mo	0.885188	0.990544	1.87946	0.555877	0.688927			18 mo	0.999999	0.876212	1.23678	0.99392	1.13124
		21 mo	2.29141	2.16347	1.81179	1.73725	1.60468			21 mo	0.804561	0.291614	0.761328	0.648319	1.0595
		21 mo/O304	1.60688	0.703418	0.445966	0.883272	0.486763			21 mo/O304	1.11629	1.50161	1.02246	1.4195	0.867673
	FIG 6I	PGC-1α							FIG 6J	TOMM20
			Individual biological quantifications(Fold change)								Individual biological quantifications(Fold change)
		GROUP	n1	n2	n3	n4	n5			GROUP	n1	n2	n3	n4	n5
		18 mo	0.915864	0.979032	1.04672	0.874851	1.18353			18 mo	0.714825	0.984668	0.969965	1.17734	1.1532
		21 mo	0.375177	0.654652	0.280099	0.460684	0.494056			21 mo	0.452851	0.580218	0.214505	0.55902	0.42972
		21 mo/O304	0.653496	0.732654	1.0563	0.777512	1.00108			21 mo/O304	1.05955	1.04636	1.02288	0.803853	0.866203

## Sheet: FIG7
	FIG 7B	p-AMPK					FIG 7C	AMPK
			Individual biological quantifications(Fold change)						Individual biological quantifications(Fold change)
		GROUP	n1	n2	n3			GROUP	n1	n2	n3
		CTL	0.784738	1.09028	1.12498			CTL	0.950783	1.08214	0.967079
		D-Gal	0.633675	0.645818	0.460034			D-Gal	0.590665	0.658878	0.689493
		D-Gal/O304	0.967816	1.01898	0.985303			D-Gal/O304	0.934288	0.914221	0.794285
	FIG 7E	CPT1A					FIG 7F	ACOX1
			Individual biological quantifications(Fold change)						Individual biological quantifications(Fold change)
		GROUP	n1	n2	n3			GROUP	n1	n2	n3
		CTL	0.991888	0.985038	1.02307			CTL	0.867199	1.22389	0.908912
		D-Gal	0.580204	0.417141	0.553412			D-Gal	0.461549	0.463306	0.509737
		D-Gal/O304	0.95733	0.86527	0.963788			D-Gal/O304	0.833023	1.14293	1.0496
	FIG 7G	PPAα mRNA					FIG 7H	ACOX1 mRNA
			Individual biological quantifications(Fold change)						Individual biological quantifications(Fold change)
		GROUP	n1	n2	n3			GROUP	n1	n2	n3
		CTL	0.877124	1.02282	1.10005			CTL	1.01618	1.03626	0.94756
		D-Gal	0.352977	0.36884	0.369303			D-Gal	0.809189	0.772429	0.769384
		D-Gal/O304	0.611674	0.566061	0.542199			D-Gal/O304	1.09224	1.0455	1.10767

## Sheet: FIG8
	FIG 8B	active β-catenin					FIG 8C	γH2AX
			Individual biological quantifications(Fold change)						Individual biological quantifications(Fold change)
		GROUP	n1	n2	n3			GROUP	n1	n2	n3
		CTL	0.803437	1.02636	1.1702			CTL	1.0316	1.03561	0.932792
		D-Gal	1.68877	1.60815	2.12384			D-Gal	4.46476	5.539	4.43571
		D-Gal/O304	0.576702	0.482252	0.600148			D-Gal/O304	3.3248	2.40266	3.6732
	FIG 8D	P16					FIG 8E	fibronectin
			Individual biological quantifications(Fold change)						Individual biological quantifications(Fold change)
		GROUP	n1	n2	n3			GROUP	n1	n2	n3
		CTL	0.547903	1.15748	1.29462			CTL	0.813601	1.12888	1.05752
		D-Gal	2.33691	1.94253	1.6809			D-Gal	1.6499	2.06221	1.7216
		D-Gal/O304	0.562473	0.850882	0.570484			D-Gal/O304	0.817261	0.839115	0.741629
	FIG 8F	α-SMA
			Individual biological quantifications(Fold change)
		GROUP	n1	n2	n3
		CTL	0.942839	1.06771	0.98945
		D-Gal	1.65261	1.90045	1.59599
		D-Gal/O304	0.573026	0.232231	0.735627

## Sheet: FIG9
	FIG 9B	p-mTOR					FIG 9C	P62
			Individual biological quantifications(Fold change)						Individual biological quantifications(Fold change)
		GROUP	n1	n2	n3			GROUP	n1	n2	n3
		CTL	0.988692	0.962703	1.26533			CTL	1.01477	0.897361	0.910114
		D-Gal	2.91311	3.08699	2.91556			D-Gal	3.41542	3.77618	3.84458
		D-Gal/O304	1.65782	1.66604	1.14017			D-Gal/O304	1.59143	0.929952	0.977999
	FIG 9D	LC3 II/I					FIG 9G	PGC-1α
			Individual biological quantifications(Fold change)						Individual biological quantifications(Fold change)
		GROUP	n1	n2	n3			GROUP	n1	n2	n3
		CTL	1.02142	0.969074	1.07715			CTL	0.994268	0.881866	0.882041
		D-Gal	0.701728	0.674507	0.542281			D-Gal	0.248418	0.388692	0.356057
		D-Gal/O304	1.41898	1.35583	1.31702			D-Gal/O304	1.94823	1.88609	1.47213
	FIG 9H	TFAM
			Individual biological quantifications(Fold change)
		GROUP	n1	n2	n3
		CTL	0.998801	0.925027	0.950957
		D-Gal	0.510448	0.619517	0.595863
		D-Gal/O304	1.46246	1.42574	1.50492

## Sheet: FIG10
	FIG 10C	LC3 II/I
			Individual biological quantifications(Fold change)
		GROUP	n1	n2	n3
		Chloroquine	0.992855	1.07978	1.13534
		Chloroquine/O304	1.89987	2.08195	1.98977

## Sheet: Supplementary Figure S1
	Supplementary Figure S1 A	Serum creatinine (μmol/L)
			Individual biological quantifications(Fold change)
		GROUP	n1	n2	n3	n4	n5
		18 mo	19	22	19	19	38
		21 mo	25	17	22	21	36
		21 mo/O304	17	27	17	21	17
	Supplementary Figure S1 B	Serum urea (mmol/L)
			Individual biological quantifications(Fold change)
		GROUP	n1	n2	n3	n4	n5
		18 mo	10.23	15.11	19.39	14.07	23.42
		21 mo	12.57	17.64	15.54	14.16	14.29
		21 mo/O304	9.81	20.91	14.62	15.29	13.81
